# Supplementary material for: Genome-Wide Analysis of HECT E3 Ligases Members in Phyllostachys edulis Provides Insights into the Role of PeHECT1 in Plant Abiotic Stress Response
Source: Int J Mol Sci. 2024 Nov 5;25(22):11896. doi: 10.3390/ijms252211896 (PMC11593785; doi:10.3390/ijms252211896)
Supplement: Supplementary file 1 [file ijms-25-11896-s001.zip]

Archive with 2 entries (2 files):
- Supplementary table 1.pdf
- Supplementary Figure2.svg
